# Supplementary material for: Metabolic Characteristics of Schisantherin B in Mice with Metabolic-Associated Fatty Liver Disease
Source: Metabolites. 2025 Nov 25;15(12):763. doi: 10.3390/metabo15120763 (PMC12734463; doi:10.3390/metabo15120763)
Supplement: Supplementary file 1 [file metabolites-15-00763-s001.zip]

Archive with 1 entries (1 files):
- metabolites-3971947-supplementary.pdf
